# Supplementary material for: From Autoimmune Sialadenitis to Central Pain: Hypothesizing Shared Pathogenesis for Fibromyalgia and Primary Sjogren’s Disease and Identifying Essential Screening Strategies
Source: Int J Mol Sci. 2025 Dec 7;26(24):11821. doi: 10.3390/ijms262411821 (PMC12733063; doi:10.3390/ijms262411821)
Supplement: Supplementary file 1 [file ijms-26-11821-s001.zip]

Archive with 1 entries (1 files):
- ijms-4009033-supplementary.pdf
